# Supplementary material for: In vivo profiling of the PE/PPE proteins of Mycobacterium tuberculosis reveals diverse contributions to virulence
Source: Front Microbiol. 2025 Jun 18;16:1634229. doi: 10.3389/fmicb.2025.1634229 (PMC12213770; doi:10.3389/fmicb.2025.1634229)
Supplement: Supplementary file 1 [file Table_1.xlsx]

## Sheet: Sheet1
TA_site	1	2	3	4	5	6	7	9	10	11	12	13	14	16	17	18	19	20	21	22	23	24	25	26	27	28	29	30		assignment	gene name	partial match	tested in BMDMs
105603	1.27724	2.73833	2.13827	2.05654	2.53623	2.19781	2.34669	2.52746	2.07955	0.527072	0.490082	0.245098	0.258379	0.325035	0.343508	0.353928	0.26939	0.318549	0.0419009	0.0398101	0.0355549	0.00976324	0.025287	0.0262032	0.0418465	0.0373878	0.0351812	0.0281426		Rv0096	PPE1		yes
136921	0.095238	0.0815462	0.124759	0.100172	0.0785113	0.0870107	0.102461	0.162219	0.113172	0.0958313	0.0700117	0.070028	0.221468	0.0622407	0.0702631	0.0846349	0.169455	0.0784122	0.143161	0.0979942	0.0908624	0.195265	0.11632	0.0524063	0.156374	0.0581589	0.125647	0.168856		Rv0112	gca
180608	0.508904	0.24112	0.19352	0.274503	0.358179	0.193873	0.202604	0.261025	0.2856	0.287494	0.233372	0.245098	0.16241	0.224758	0.195175	0.230822	0.195525	0.142122	0.223471	0.180677	0.229131	0.170857	0.202296	0.157219	0.350189	0.174477	0.175906	0.178236		Rv0152c	PE2
188642	0.540268	0.257092	0.25458	0.356232	0.419643	0.246259	0.276312	0.354433	0.326818	0.143747	0.186698	0.128385	0.155027	0.131397	0.15614	0.138493	0.178145	0.137221	0.171095	0.199051	0.134318	0.200146	0.0960906	0.135383	0.160779	0.15786	0.221139	0.196998		Rv0159c	PE3		yes
189686	0.331705	0.335309	0.309966	0.309671	0.312026	0.339852	0.320436	0.353741	0.384573	0.574988	0.210035	0.280112	0.243614	0.235131	0.304473	0.284681	0.286769	0.377358	0.474877	0.355229	0.375301	0.356358	0.632175	0.253297	0.552815	0.4445	0.552847	0.356473		Rv0160c	PE4
228830	0.178811	0.214675	0.226695	0.143694	0.202018	0.211342	0.191868	0.171629	0.295049	0.191663	0.210035	0.198413	0.332201	0.207469	0.265438	0.276987	0.347599	0.215633	0.230455	0.293983	0.304192	0.478399	0.222526	0.275133	0.458109	0.174477	0.266372	0.150094		Rv0194
274385	0.0927416	0.0547645	0.0532314	0.0599501	0.112577	0.0480189	0.0573089	0.0650054	0.0577057	0.0958313	0	0.035014	0.029529	0.038036	0.023421	0.0384704	0.021725	0.0588091	0.0698348	0.0857449	0.0671592	0.0292897	0.0354018	0.0480391	0.0925029	0.0540047	0.0653365	0.0469043		Rv0229c
308909	0.361696	0.212694	0.170914	0.200045	0.300324	0.184281	0.208442	0.264415	0.298273	0.143747	0.0700117	0.0583567	0.0664403	0.0795297	0.0858771	0.092329	0.0825549	0.0441068	0.0453926	0.0612464	0.0316043	0.0439346	0.0202296	0.0393047	0.0704784	0.0540047	0.0402071	0.0469043		Rv0256c	PPE2		yes
367512	3.77581	6.43176	6.38321	5.77304	4.97152	7.35794	6.35569	5.53321	6.15204	10.3019	10.7118	13.352	13.8565	15.1349	10.9923	12.8953	17.154	13.1438	7.41646	6.96677	7.43887	8.71857	9.43205	7.93082	5.88935	7.08707	8.99131	8.41463		Rv0304c	PPE5
375029	0.344425	0.201716	0.205492	0.259324	0.225822	0.189192	0.193464	0.23193	0.207691	0.143747	0.140023	0.186741	0.147645	0.183264	0.148333	0.138493	0.178145	0.166626	0.16062	0.208238	0.165923	0.126922	0.151722	0.205258	0.255484	0.199402	0.196009	0.300188		Rv0305c	PPE6		yes
424263	0.851173	0.91829	0.95564	0.886069	1.14007	0.970888	0.969572	1.05669	0.861451	0.239578	0.350058	0.198413	0.221468	0.186722	0.171754	0.223128	0.221595	0.19113	0.0838018	0.076558	0.118516	0.0927508	0.0657462	0.0786095	0.12554	0.108009	0.130673	0.0469043		Rv0354c	PPE7		yes
467000	0.338127	0.201084	0.193609	0.229545	0.316154	0.164911	0.177109	0.258084	0.267169	0.143747	0.140023	0.0583567	0.125498	0.093361	0.0858771	0.0769408	0.11297	0.0833129	0.0663431	0.125555	0.0869119	0.0927508	0.0455166	0.0611407	0.151969	0.103855	0.100518	0.0469043		Rv0387c	PPE9
531410	0.493676	0.383815	0.334178	0.498192	0.516895	0.416811	0.430199	0.414838	0.409304	0.33541	0.396733	0.513539	0.332201	0.352697	0.296666	0.292375	0.421464	0.485175	0.349174	0.532843	0.402955	0.346595	0.161837	0.349375	0.495551	0.52343	0.316631	0.300188		Rv0442c	PPE10
543603	0.279961	0.189937	0.16547	0.174312	0.235638	0.156218	0.165826	0.204772	0.236901	0.287494	0.140023	0.233427	0.236232	0.197095	0.15614	0.230822	0.22594	0.240137	0.251405	0.281733	0.197527	0.20991	0.197239	0.209625	0.361202	0.220173	0.231191	0.272045		Rv0453	PPE11
577060	0.295541	0.49444	0.441087	0.447155	0.389899	0.41002	0.401075	0.421307	0.343921	0.0479157	0.210035	0.0466853	0.125498	0.159059	0.117105	0.146188	0.18249	0.166626	0.125703	0.0888072	0.114566	0.0976324	0.0657462	0.0611407	0.112325	0.0913925	0.0904659	0.150094		Rv0487
675735	0.016465	0.0420374	0.0557304	0.0282689	0.0136767	0.0478308	0.0323387	0.0315859	0.0391021	0.191663	0.116686	0.0233427	0.088587	0.093361	0.031228	0.130799	0.0695199	0.132321	0.146653	0.0979942	0.118516	0.141567	0.217468	0.122281	0.173993	0.137089	0.140725	0.187617		Rv0578c	PE_PGRS7
756122	0.328675	0.193646	0.172444	0.184288	0.277411	0.15394	0.157977	0.199929	0.219208	0.239578	0.116686	0.140056	0.16241	0.11065	0.132719	0.0692467	0.0651749	0.102916	0.0523761	0.0949319	0.110615	0.0781059	0.0455166	0.0480391	0.103515	0.120472	0.08544	0.103189		no gene
839575	0.49101	0.47714	0.399089	0.44048	0.470222	0.34027	0.518404	0.477663	0.498902	0.383325	0.396733	0.315126	0.428171	0.318119	0.507456	0.307763	0.421464	0.519481	0.398059	0.652274	0.347647	0.424701	0.242755	0.454188	0.590256	0.340645	0.361864	0.356473		Rv0747	PE_PGRS10
847645	0.751351	0.493807	0.385357	0.486911	0.547619	0.390545	0.45705	0.552875	0.523977	0.670819	0.700117	0.466853	0.516758	0.432227	0.569912	0.507809	0.417119	0.597893	0.611055	0.750268	0.904673	0.634611	0.490568	0.720587	1.0748	0.581589	0.688546	0.741088		Rv0754	PE_PGRS11
849991	0.163152	0.136859	0.110696	0.13038	0.19244	0.100865	0.110944	0.178272	0.149666	0.287494	0.256709	0.140056	0.199321	0.138313	0.140526	0.138493	0.143385	0.156824	0.153637	0.122493	0.0987635	0.170857	0.0455166	0.0786095	0.237865	0.0955467	0.110569	0.11257		Rv0755c	PPE12
969254	1.80587	1.6081	1.59379	1.49172	1.75079	1.92759	1.61926	1.46503	1.4844	1.67705	1.56359	1.9141	1.59457	1.69779	2.04544	1.66192	1.78579	1.77407	3.2543	2.47742	2.5639	2.24555	2.35169	3.10071	2.28614	2.08956	2.86978	2.63602		Rv0872c	PE_PGRS15
977495	1.05853	0.980935	0.901848	0.894087	0.90213	0.767028	0.774096	0.878524	0.871196	0.479157	0.606768	0.501867	0.575816	0.608575	0.608947	0.400092	0.477949	0.725312	0.995146	0.655336	0.695295	0.668782	0.672634	0.703118	1.02634	0.610668	0.517666	0.553471		Rv0878c	PPE13		yes
1094327	1.70457	1.01199	1.13552	0.962092	0.93633	0.905129	1.04171	1.04022	1.03666	0.527072	0.396733	0.431839	0.538904	0.463347	0.507456	0.538586	0.512709	0.485175	0.551695	0.410351	0.501718	0.478399	0.465281	0.510962	0.550612	0.772682	0.497562	0.234522		Rv0978c	PE_PGRS17		yes
1192141	0.382836	0.326648	0.324373	0.318733	0.300487	0.286797	0.273338	0.348829	0.293868	1.00623	1.1902	1.00373	0.723461	0.850622	1.02272	0.838655	0.916793	0.548885	0.586613	0.566529	0.920476	0.6639	0.627118	0.462923	0.812704	0.826687	0.703624	0.515947		Rv1068c	PE_PGRS20
1241137	0.265822	0.200283	0.191505	0.197416	0.228569	0.155779	0.186205	0.193978	0.22472	0.33541	0.256709	0.17507	0.346966	0.245505	0.226403	0.200046	0.221595	0.303847	0.286323	0.300107	0.312093	0.229436	0.242755	0.253297	0.41406	0.311565	0.241242	0.337711		Rv1116A		PPE55
1376513	0.0244875	0.0339038	0.0255001	0.0279332	0.0189485	0.0292125	0.0364932	0.0345957	0.0288651	0.0479157	0	0.0233427	0.0147645	0.0172891	0.015614	0.00769408	0.00434499	0.0147023	0.0104752	0.0520594	0.0316043	0.0292897	0.0101148	0.0436719	0.0814906	0.0332336	0.0251294	0.00938086		Rv1233c		PPE56
1533584	0.420316	0.442414	0.441648	0.40878	0.482354	0.402686	0.386687	0.537756	0.429507	0.527072	0.443407	0.280112	0.383877	0.314661	0.429386	0.438563	0.477949	0.38716	0.614547	0.591027	0.454312	0.629729	0.419764	0.340641	0.698176	0.369724	0.477459	0.43152		Rv1361c	PPE19
1562089	0.593578	0.360826	0.384656	0.415978	0.464415	0.374351	0.396264	0.476176	0.523313	0.527072	0.350058	0.338469	0.68655	0.598202	0.210789	0.523198	0.886378	0.441068	0.275848	0.278671	0.628136	0.473517	0.298387	0.292602	0.405251	0.336491	0.311605	0.318949		Rv1387	PPE20
1634580	2.13005	2.31054	2.34498	2.58658	2.24627	2.24218	2.26922	2.27014	2.52212	2.25204	2.75379	2.20588	2.50997	2.16459	2.38895	2.35439	2.44623	2.14163	3.65935	3.45736	2.95105	3.41713	2.98387	2.69019	2.82354	2.75008	2.53305	3.13321		Rv1450c	PE_PGRS27
1692468	0.497965	0.353009	0.293493	0.314538	0.354081	0.300818	0.306639	0.333814	0.357677	0.33541	0.676779	0.560224	0.531522	0.387275	0.398158	0.461645	0.408429	0.396962	0.900869	0.529781	0.715048	0.478399	0.38942	0.703118	0.722403	0.722832	0.723727	0.562852		Rv1501
1821181	0.184201	0.094484	0.0902574	0.104871	0.172333	0.0783389	0.0833723	0.105863	0.106429	0.143747	0.0233372	0.0933707	0.088587	0.0829876	0.0468421	0.0769408	0.0695199	0.132321	0.0768183	0.058184	0.0355549	0.0829876	0.0556314	0.021836	0.11673	0.0540047	0.0753882	0.140713		Rv1620c	cydC
1856334	0.365644	0.264214	0.221774	0.253133	0.315768	0.219909	0.242639	0.322709	0.315007	0.191663	0.233372	0.35014	0.29529	0.293914	0.195175	0.384704	0.299804	0.51458	0.373616	0.315419	0.331845	0.346595	0.278157	0.38868	0.689367	0.328182	0.392019	0.469043		Rv1646	PE17
1865210	0.42473	0.564987	0.694009	0.601086	0.652831	0.726385	0.479702	0.447046	0.500698	0.287494	0.490082	0.245098	0.383877	0.459889	0.218596	0.477033	0.473604	0.377358	0.349174	0.413413	0.351598	0.532097	0.298387	0.458555	0.614483	0.274177	0.326682	0.403377		Rv1651c	PE_PGRS30		yes
1932440	2.59445	2.83471	2.97577	2.9262	2.69485	3.17604	3.02441	2.95174	2.55015	3.11452	3.05718	3.27965	2.90861	3.3852	2.63877	3.47773	3.30219	3.41583	3.06575	3.145	2.89575	3.92482	3.06984	3.80819	3.55255	2.67946	3.18641	3.32083		Rv1705c	PPE22
1969094	0.0285725	0.188441	0.0875417	0.184139	0.102256	0.196338	0.142277	0.132675	0.116814	0.527072	0.350058	0.268441	0.0221468	0.286999	0.101491	0.176964	0.330219	0.396962	0.268864	0.410351	0.21728	0.366122	0.161837	0.0960783	0.149767	0.124626	0.417148	0.21576		Rv1743	pknE
1992393	1.15709	0.908639	0.756791	0.870163	0.844973	0.714244	0.768237	0.861088	0.883204	1.48539	1.14352	1.21382	1.42477	1.50761	1.64728	1.36955	1.10363	1.33301	1.36527	1.36579	1.42219	1.00561	1.10251	1.18351	0.973483	1.20056	1.13082	0.891182		Rv1759c	Wag22
2025514	2.33213	4.05289	4.35042	4.16738	4.52001	4.64542	3.91579	3.55367	3.562	2.53953	3.1972	2.81279	2.42876	2.55533	2.61535	2.32361	1.70324	2.45528	3.13558	3.56148	3.19599	2.67025	3.34294	4.17504	2.72443	4.13343	3.35226	3.37711		Rv1787	PPE25
2026715	2.83515	2.31222	2.32353	2.50012	3.15793	2.58234	2.08026	2.63886	2.60168	1.67705	1.89032	1.9958	1.49122	1.30705	1.68631	1.71578	1.2557	1.53394	1.85062	1.8527	1.58417	1.39614	1.98756	1.70757	1.88089	2.28897	1.28663	1.50094		Rv1788	PE18		yes
2028466	0.341191	0.962013	1.05732	0.726562	0.554346	0.884024	1.08865	0.630369	0.52917	0.958313	1.12019	0.781979	0.967075	0.899032	0.445	0.792491	0.825549	1.02426	1.00213	1.43929	1.61972	1.61093	1.58802	1.32326	1.4404	1.31273	1.08559	1.53846		Rv1790	PPE27
2029963	1.13432	0.728564	0.720772	0.789701	0.805309	0.647106	0.78363	0.812377	0.71117	0.191663	0.0700117	0.17507	0.155027	0.103734	0.101491	0.0615527	0.0782099	0.0833129	0.013967	0.00918695	0.0158022	0.0146449	0.0151722	0.0131016	0.0132147	0.0166168	0.0150776	0.0187617		Rv1791	PE19		yes
2040644	0.333373	0.227718	0.247567	0.236108	0.262041	0.190341	0.211262	0.257531	0.326302	0.287494	0.186698	0.256769	0.206703	0.169433	0.218596	0.261599	0.19987	0.230336	0.202521	0.192926	0.21728	0.131804	0.202296	0.122281	0.308343	0.199402	0.140725	0.178236		Rv1800	PPE28
2042451	2.51775	3.34801	3.29468	3.026	3.12159	3.71994	3.43099	3.02173	3.3689	6.37278	6.34772	6.32586	6.34136	7.08506	6.64377	5.37816	5.27917	6.19456	7.56311	8.6143	7.13467	5.6578	6.09417	7.92646	7.04343	7.09123	9.28783	7.7955		Rv1801	PPE29
2046652	0.530203	0.498759	0.487332	0.526871	0.533185	0.50587	0.431118	0.473235	0.557543	0.527072	0.653442	0.571895	0.68655	0.681189	0.733859	0.577056	0.803824	0.720412	0.694857	0.989129	0.908624	1.42543	1.0924	0.60704	1.09021	1.01363	0.773986	0.891182		Rv1803c	PE_PGRS32
2050374	0.533596	0.437715	0.471024	0.462707	0.49312	0.414555	0.382599	0.488976	0.472424	0.814566	1.05018	0.887021	0.841577	0.937068	0.741666	0.92329	0.834239	0.857633	1.22211	1.19737	1.25232	1.01538	1.13792	1.10053	1.46243	0.972084	1.01523	1.20075		Rv1808	PPE32
2051966	0.864461	1.10677	1.21229	1.05007	1.17687	1.1348	1.1589	1.19847	1.14799	1.19789	1.3769	1.06209	1.15901	1.32434	0.897806	1.48496	1.08625	1.22519	1.84713	1.39029	1.52886	1.80132	1.7448	1.80802	1.96238	1.60768	1.64849	1.85741		Rv1809	PPE33
2062415	0.386036	0.489172	0.448087	0.488384	0.444561	0.360789	0.359312	0.467942	0.400913	0.383325	0.373396	0.408497	0.369113	0.387275	0.382544	0.615527	0.347599	0.347954	0.432976	0.551217	0.647888	0.48328	0.40965	0.698751	0.546207	0.469425	0.397045	0.393996		Rv1818c	PE_PGRS33
2151212	5.18025	4.84917	4.23232	4.65951	4.52145	4.73241	4.42807	4.7026	4.70042	5.12698	3.96733	4.56349	3.93474	4.17704	5.41026	4.51643	4.1234	4.89096	5.27602	3.83402	5.10015	5.47718	5.54291	5.74723	6.08316	5.86158	5.57873	5.95685		Rv1904		PPE5
2166694	2.75597	1.95268	1.85264	2.15503	2.33415	1.60938	1.77421	1.84323	2.01416	1.00623	1.23687	1.10878	1.51336	1.28976	1.05395	1.30799	1.24267	0.945847	1.17323	1.04119	1.08245	0.898218	1.4717	1.29706	1.42278	1.2878	1.27657	1.19137		Rv1917c	PPE34		yes
2168963	0.307308	0.179444	0.175198	0.163739	0.252166	0.145164	0.182028	0.239921	0.227328	0.33541	0.233372	0.233427	0.169792	0.26971	0.15614	0.269293	0.24332	0.264641	0.317749	0.297045	0.319994	0.351477	0.212411	0.257664	0.325962	0.303257	0.231191	0.225141		Rv1918c	PPE35
2367438	0.0863984	0.0410049	0.0303578	0.0424592	0.0453367	0.0294215	0.0367337	0.0520666	0.072249	0	0.0233372	0.0233427	0.0442935	0.0518672	0.031228	0.0461645	0.0304149	0.0686106	0.0279339	0.0398101	0.0434559	0.0292897	0.0101148	0.0262032	0.0462514	0.0332336	0.0251294	0.0187617		Rv2107	PE22
2381299	0.951903	1.13914	1.02045	1.10236	0.99022	0.982987	1.10658	1.16768	1.15633	0.383325	0.396733	0.513539	0.29529	0.352697	0.304473	0.369316	0.351944	0.411664	0.0803101	0.110243	0.114566	0.117159	0.0859758	0.104813	0.134349	0.108009	0.0954918	0.0469043		Rv2123	PPE37		yes
2633333	3.24529	3.76609	3.59926	4.29185	3.79502	4.19737	3.98283	3.81975	3.64897	3.30618	2.77713	3.32633	2.03012	2.93914	3.74737	3.06994	3.41082	2.83754	4.87796	2.94289	3.18018	3.39273	3.12042	4.08333	3.64946	3.24443	3.94532	4.32458		Rv2352c	PPE38
2634046	1.19495	1.15572	1.25745	1.38273	1.26196	1.05796	1.11264	1.18926	1.0152	0.479157	0.676779	0.52521	0.332201	0.41148	0.616754	0.592444	0.512709	0.543984	0.146653	0.143929	0.161972	0.15133	0.111263	0.100445	0.143159	0.0830841	0.150776	0.103189		Rv2352c	PPE71		yes
2638107	0.52588	0.334086	0.329473	0.364363	0.280633	0.277707	0.311405	0.320114	0.349778	0.431241	0.280047	0.303455	0.324819	0.439142	0.390351	0.477033	0.382359	0.470473	0.516778	0.557342	0.489867	0.522333	0.359076	0.414883	0.532993	0.432037	0.371915	0.365854		Rv2356c	PPE40
2638987	0.631682	0.85889	0.791075	0.841614	0.890072	0.945521	0.762136	0.853754	0.784084	0.527072	0.676779	0.385154	0.450317	0.435685	0.608947	0.41548	0.404084	0.460671	0.666923	0.514469	0.833564	0.815231	0.520912	0.690017	0.669545	0.635593	0.68352	0.497186		Rv2356c	PPE40
2692770	0.548279	0.384721	0.409289	0.352708	0.451303	0.330093	0.389158	0.420823	0.369538	0.239578	0.210035	0.186741	0.177174	0.179806	0.257631	0.261599	0.273735	0.235236	0.254897	0.235798	0.225181	0.244081	0.13655	0.161586	0.334772	0.261715	0.17088	0.234522		Rv2396	PE_PGRS41		yes
2704253	0.00366518	0.00756462	0.00721651	0.00738422	0.00939998	0.00470159	0.0104953	0.0106901	0.00930181	0	0.0233372	0.035014	0	0.0103734	0.00780701	0.00769408	0.00868998	0.00980152	0.0104752	0.0244985	0.0316043	0.0195265	0.0151722	0.00873439	0.0506563	0.0290794	0.0402071	0.0187617		Rv2406c		PE_PGRS1
2719870	0.0592897	0.249359	0.180183	0.165138	0.0626368	0.193329	0.198406	0.166302	0.146245	0.479157	0.350058	0.233427	0.280526	0.262794	0.163947	0.323151	0.238975	0.465572	0.3806	0.266422	0.458263	0.375885	0.333788	0.345008	0.418465	0.407112	0.261346	0.478424		Rv2423
2727614	1.84216	1.43386	1.29304	1.34327	0.948328	1.42941	1.57318	1.30343	1.63394	2.01246	1.63361	2.36928	2.5395	1.87759	1.53798	2.36978	2.32892	2.18084	1.40019	1.50972	1.65133	2.24066	2.04825	1.15294	1.39195	1.68661	1.44243	1.21951		Rv2430c	PPE41
2922969	1.46878	2.08107	2.53394	2.40602	2.32466	2.49638	2.04462	1.95753	1.9396	3.49784	3.5706	3.72316	3.46966	2.76279	3.06035	3.14688	3.14577	3.05317	4.73131	5.57342	4.91052	6.59995	6.13463	5.68609	4.77931	4.51977	5.15656	5.08443		Rv2591	PE_PGRS44
2935957	2.35068	2.32836	2.54862	2.37319	1.88804	2.45611	2.63394	2.32663	2.39315	2.73119	3.50058	3.11625	2.96028	2.88382	3.07596	3.18535	3.1675	2.77873	4.47641	5.19982	4.12831	5.19893	4.82476	4.41523	5.98846	4.8438	4.13128	4.43715		Rv2608	PPE42
2962182	2.75539	5.35208	5.34173	5.20673	4.04887	6.54653	5.78002	5.01818	4.75492	10.6852	11.762	10.7726	12.3062	11.6459	12.5615	12.7876	11.0189	12.3793	9.10995	10.5619	11.1089	6.88309	10.1755	8.45052	5.4885	10.9422	8.95612	8.26454		Rv2634c	PE_PGRS46
3021763	0.276409	0.341356	0.298657	0.287369	0.346002	0.280403	0.31099	0.363463	0.339615	0.0958313	0.256709	0.198413	0.206703	0.210927	0.148333	0.192352	0.204215	0.181328	0.261881	0.17149	0.197527	0.248963	0.182066	0.200891	0.363404	0.199402	0.216113	0.168856		Rv2708c
3054097	0.973066	1.1431	1.21022	1.06413	1.17668	1.02139	1.05207	1.15041	1.06845	0.287494	0.326721	0.198413	0.317437	0.280083	0.257631	0.33854	0.291114	0.284244	0.101261	0.0918695	0.0671592	0.0829876	0.0960906	0.0960783	0.101313	0.108009	0.0904659	0.168856		Rv2741	PE_PGRS47		yes
3078842	0.378524	0.389083	0.395251	0.387336	0.437344	0.357279	0.358284	0.422103	0.445158	0	0.396733	0.210084	0.132881	0.214385	0.117105	0.20774	0.195525	0.147023	0.16062	0.165365	0.138269	0.146449	0.166894	0.179055	0.231257	0.170322	0.226165	0.159475		Rv2769c	PE27		yes
3079674	0.306377	0.214022	0.21522	0.221825	0.276431	0.188398	0.197487	0.265246	0.269531	0.239578	0.116686	0.245098	0.140263	0.204011	0.101491	0.230822	0.265045	0.289145	0.233947	0.324606	0.252835	0.229436	0.192181	0.227094	0.405251	0.245098	0.231191	0.234522		Rv2770c	PPE44
3162147	0.111158	0.218847	0.211153	0.202171	0.172437	0.16466	0.233718	0.232691	0.200333	0.191663	0.280047	0.35014	0.265761	0.207469	0.335701	0.330846	0.282425	0.298946	0.412026	0.486909	0.339746	0.253844	0.333788	0.397415	0.361202	0.469425	0.366889	0.412758		Rv2853	PE_PGRS48
3377774	2.70712	2.99416	3.21437	2.96903	2.80642	2.95809	3.57014	3.22162	3.11963	4.07283	3.59393	4.09664	3.5361	4.08022	3.97377	4.01631	3.97567	3.52365	3.81997	4.98852	3.71351	4.68636	4.27856	4.62049	5.69553	4.41176	3.66387	5.03752		Rv3018c	PPE46
3380459	5.10741	4.61693	4.46771	4.77625	4.12037	4.25301	4.58773	4.65662	4.47196	2.39578	1.98366	2.19421	2.56164	2.37206	2.90421	2.23128	2.0856	2.31316	2.43025	2.5601	2.03848	2.17232	1.95216	2.17486	2.25751	2.30974	2.2918	2.43902		Rv3022c	PPE48		yes
3466904	9.65239	7.53331	8.21974	7.62864	9.0666	7.00672	7.97011	8.16754	8.37926	3.01869	3.54726	2.98786	3.37369	2.35131	3.5678	2.48519	2.35499	2.68562	1.74238	1.14837	1.90811	1.85013	1.51722	1.58092	1.28403	1.98156	1.46756	1.50094		Rv3097c	LipY		yes
3494614	7.84486	5.47316	5.50869	5.8676	5.71871	4.5825	5.8675	5.94393	6.16895	4.12075	3.52392	3.94491	4.95349	4.01107	4.62175	3.13149	3.85401	4.04803	2.09505	1.73633	2.1886	1.77691	1.66389	2.1967	1.55052	1.89432	2.12595	1.85741		no gene
3501926	1.93653	1.1297	1.15381	1.17719	1.29212	1.03044	1.17465	1.22555	1.19307	0.670819	0.770128	0.52521	0.767754	0.618949	0.60114	0.553974	0.495329	0.543984	0.132686	0.146991	0.142219	0.146449	0.171952	0.0698751	0.136552	0.12878	0.130673	0.150094		Rv3136	PPE51		yes
3510857	0.686308	0.621774	0.588745	0.557285	0.730451	0.51613	0.49855	0.659118	0.536675	0.958313	0.560093	0.641923	0.642256	0.560166	0.702631	0.707856	0.499674	0.573389	0.638989	0.640024	0.770355	0.54186	0.576544	0.510962	0.993305	0.585743	0.648339	0.64728		Rv3144c	PPE52
3528821	0.270089	0.142948	0.131619	0.168084	0.208611	0.124582	0.124873	0.20114	0.171788	0.0958313	0.256709	0.198413	0.155027	0.169433	0.140526	0.246211	0.22594	0.279343	0.317749	0.189864	0.29234	0.278252	0.177009	0.257664	0.266496	0.249252	0.251294	0.272045		Rv3159c	PPE53
3764533	2.68818	2.76378	2.78263	2.87069	2.58327	3.10971	2.88237	2.75427	2.91878	4.21658	4.2007	3.93324	2.83479	3.40941	4.37193	4.5549	3.41516	4.10194	5.43315	5.38968	6.64086	7.09788	7.40404	5.81273	5.59863	6.33932	6.27733	6.74484		Rv3350c	PPE56
3847447	0.676504	0.640717	0.566216	0.55583	0.442215	0.483052	0.587192	0.636665	0.66161	0.479157	0.560093	0.560224	0.501993	0.6639	0.452807	0.500115	0.664784	0.494977	0.544712	0.600214	0.517521	0.473517	0.470338	0.589571	0.682759	0.760219	0.593054	0.412758		Rv3429	PPE59
3913577	0.286883	0.215286	0.20423	0.222328	0.268664	0.185702	0.22401	0.280226	0.277455	0.143747	0.140023	0.0816993	0.110734	0.093361	0.023421	0.0692467	0.0782099	0.0343053	0.0209505	0.058184	0.00790108	0.0292897	0.0303444	0.0174688	0.0374416	0.0290794	0.0402071	0.0281426		Rv3495c	lprN
3929537	0.6779	0.442625	0.425239	0.454745	0.589392	0.395665	0.386884	0.436633	0.552892	0.239578	0.303384	0.268441	0.332201	0.432227	0.249824	0.423175	0.299804	0.220534	0.328224	0.38279	0.371351	0.419819	0.283214	0.292602	0.299533	0.270023	0.407097	0.309568		Rv3507	PE_PGRS53		yes
3963435	0.384946	0.204182	0.185972	0.219419	0.28099	0.202649	0.190906	0.24864	0.211555	0.0479157	0.116686	0.0466853	0.147645	0.0726141	0.0780701	0.100023	0.10428	0.0784122	0.0558679	0.0489971	0.0750602	0.0341713	0.0455166	0.0305704	0.0528588	0.0456962	0.0502588	0.065666		Rv3526	kshA	PE_PGRS48
3969802	0.0969855	0.0937886	0.0901937	0.0889649	0.0876589	0.0758523	0.0816887	0.117764	0.0923783	0.143747	0.140023	0.116713	0.0516758	0.0968188	0.0702631	0.0692467	0.134695	0.117618	0.108244	0.116368	0.114566	0.0732243	0.0809184	0.0655079	0.173993	0.0830841	0.0904659	0.159475		Rv3532	PPE61
3971191	0.396248	0.185533	0.16371	0.185482	0.251824	0.120946	0.170046	0.220652	0.227328	0.143747	0.0700117	0.0933707	0.059058	0.0864454	0.0936841	0.0769408	0.12166	0.122519	0.0977688	0.067371	0.0829613	0.112277	0.126435	0.0349375	0.121135	0.0581589	0.0653365	0.065666		Rv3533c	PPE62		yes
3998196	1.04243	1.1404	1.21167	0.93787	1.03648	1.05673	0.852112	0.834	0.990717	0.814566	0.583431	0.583567	0.81943	0.860996	0.413772	0.623221	0.708234	0.691007	0.792625	0.783953	0.798009	0.785941	0.718151	1.00009	0.819311	0.739448	1.00015	0.637899		Rv3558	PPE64
4061432	0.320902	0.178453	0.204587	0.18936	0.311937	0.162842	0.161978	0.215566	0.212514	0.287494	0.0700117	0.245098	0.140263	0.11065	0.148333	0.0846349	0.134695	0.166626	0.143161	0.177614	0.15012	0.122041	0.0606888	0.152852	0.191613	0.162014	0.120621	0.121951		Rv3621c	PPE65
4177541	0.288426	0.1951	0.182835	0.205751	0.260244	0.149657	0.194754	0.26874	0.238451	0.431241	0.280047	0.210084	0.36173	0.176349	0.163947	0.223128	0.23463	0.230336	0.230455	0.260297	0.248884	0.234318	0.212411	0.227094	0.394238	0.211864	0.17088	0.234522		Rv3728
4190232	0.348385	0.174682	0.164004	0.190181	0.195692	0.154776	0.178814	0.263101	0.230208	0.191663	0.0700117	0.0816993	0.191939	0.124481	0.0858771	0.176964	0.221595	0.142122	0.223471	0.156178	0.154071	0.141567	0.182066	0.122281	0.31495	0.182785	0.190984	0.168856		Rv3738c	PPE66
4351103	1.54852	1.78742	2.14552	2.01287	1.91837	2.10153	2.14048	2.06115	2.02046	1.67705	1.51692	1.36555	0.878488	1.02697	1.35842	1.01562	0.908103	0.955648	0.317749	0.269484	0.304192	0.234318	0.354018	0.283868	0.255484	0.257561	0.351812	0.365854		Rv3873	PPE68		yes
4386567	0.0920608	0.0537109	0.0437963	0.0683786	0.0981577	0.0503801	0.0551005	0.0578095	0.0637592	0.0479157	0.0700117	0.105042	0.103352	0.0587828	0.0702631	0.0846349	0.0651749	0.0588091	0.094277	0.0489971	0.138269	0.112277	0.0657462	0.0698751	0.10792	0.0747757	0.0552847	0.0375235		Rv3901c
	100	100	100	100	100	100	100	100	100	100	100	100	100	100	100	100	100	100	100	100	100	100	100	100	100	100	100	100
